# Supplementary material for: Bibliometric Review of the Literature on Cone Snail Peptide Toxins from 2000 to 2022
Source: Mar Drugs. 2023 Feb 25;21(3):154. doi: 10.3390/md21030154 (PMC10058278; doi:10.3390/md21030154)
Supplement: Supplementary file 1 [file marinedrugs-21-00154-s001.zip]

Archive with 1 entries (1 files):
- marinedrugs-2226260-supplementary.pdf
